# Supplementary material for: Biotechnological Phytocomplex of Zanthoxylum piperitum (L.) DC. Enhances Collagen Biosynthesis In Vitro and Improves Skin Elasticity In Vivo
Source: Pharmaceutics. 2025 Jan 20;17(1):138. doi: 10.3390/pharmaceutics17010138 (PMC11768096; doi:10.3390/pharmaceutics17010138)
Supplement: Supplementary file 1 [file pharmaceutics-17-00138-s001.zip]

Archive with 1 entries (1 files):
- pharmaceutics-3379956-supplementary.pdf
